# Supplementary material for: MicroRNA PC-3p-2869 Regulates Antler Growth and Inhibits Proliferation and Migration of Human Osteosarcoma and Chondrosarcoma Cells by Targeting CDK8, EEF1A1, and NTN1
Source: Int J Mol Sci. 2023 Jun 29;24(13):10840. doi: 10.3390/ijms241310840 (PMC10341717; doi:10.3390/ijms241310840)
Supplement: Supplementary file 1 [file ijms-24-10840-s001.zip]

Archive with 1 entries (1 files):
- ijms-2442376-supplementary.pdf
